# Supplementary material for: Disentangling the Relationship Between Urinary Metal Exposure and Osteoporosis Risk Across a Broad Population: A Comprehensive Supervised and Unsupervised Analysis
Source: Toxics. 2024 Nov 28;12(12):866. doi: 10.3390/toxics12120866 (PMC11679131; doi:10.3390/toxics12120866)
Supplement: Supplementary file 1 [file toxics-12-00866-s001.zip]

Archive with 1 entries (1 files):
- toxics-3200191-supplementary.pdf
